# Supplementary material for: Whole Blood Transcriptomics Is Relevant to Identify Molecular Changes in Response to Genetic Selection for Feed Efficiency and Nutritional Status in the Pig
Source: PLoS One. 2016 Jan 11;11(1):e0146550. doi: 10.1371/journal.pone.0146550 (PMC4709134; doi:10.1371/journal.pone.0146550)
Supplement: S2 Table — (XLSX) [file pone.0146550.s002.xlsx]

## Sheet: Feuil2
S2 Table. Probes expressed in blood affected by the interaction line x diet, of pigs selected for low or high residual feed intake (RFI) fed a low-fat, low-fiber (LF) or high-fat, high-fiber (HF) diet.
Probes	Gene-Symbol	P-Value	Description
A_72_P302829	CRYZ	0.000175327801411651	crystallin, zeta (quinone reductase)
A_72_P425884	INVS	0.000346166019900109	inversin
O6942	C16orf72	0.000695234780194815	chromosome 16 open reading frame 72
A_72_P130236	C10orf25	0.000731685999210315	chromosome 10 open reading frame 25
A_72_P116391	#N/A	0.000964049484222031	No Description
A_72_P315828	TNKS2	0.000965162235904117	tankyrase, TRF1-interacting ankyrin-related ADP-ribose polymerase 2
A_72_P044976	#N/A	0.00105286437035112	No Description
A_72_P010271	#N/A	0.00113373291759994	No Description
A_72_P029576	LACTB2	0.00130210775799625	lactamase, beta 2
A_72_P058161	#N/A	0.0013550197966485	No Description
A_72_P339423	STAP1	0.00147013538096362	signal transducing adaptor family member 1
A_72_P380713	#N/A	0.00176180642900507	No Description
A_72_P205812	#N/A	0.00186615388091993	No Description
A_72_P519986	TASP1	0.00205054573934347	taspase, threonine aspartase, 1
A_72_P406418	#N/A	0.00212324807566486	No Description
CUST_272_PI427286967	PDLIM7	0.00216301721886192	PDZ and LIM domain 7 (enigma)
A_72_P052391	UVRAG	0.0022570651355523	UV radiation resistance associated gene
A_72_P250832	SERPINB1	0.00253465822273831	serpin peptidase inhibitor, clade B (ovalbumin), member 1
A_72_P571614	GLT8D1	0.00257544301519374	glycosyltransferase 8 domain containing 1
A_72_P500797	MYLIP	0.00289398225050385	myosin regulatory light chain interacting protein
gi|115547841|dbj|AK234817.1|	MED24	0.00366245891252436	mediator complex subunit 24
A_72_P410468	STAP1	0.00380016885664667	signal transducing adaptor family member 1
OTTSUST00000000622	LTB	0.00385889099846975	lymphotoxin beta (TNF superfamily, member 3)
A_72_P377963	ARHGAP17	0.00398221194323844	Rho GTPase activating protein 17
A_72_P569179	LGALS3	0.00418680904859767	lectin, galactoside-binding, soluble, 3
A_72_P277344	#N/A	0.00424942526021753	No Description
A_72_P190816	USP48	0.00427451119821314	ubiquitin specific peptidase 48
A_72_P252857	#N/A	0.00431445945407425	No Description
A_72_P526562	LGALS3	0.00434378833010488	lectin, galactoside-binding, soluble, 3
A_72_P188526	YLPM1	0.00442956741276242	YLP motif containing 1
A_72_P211702	LGALS3	0.00446757583201235	lectin, galactoside-binding, soluble, 3
A_72_P376993	EDARADD	0.00459127306765905	EDAR-associated death domain
O8141	KLF6	0.00463927524960768	Kruppel-like factor 6
A_72_P120881	UBE3D	0.00475131418606721	ubiquitin protein ligase E3D
O14799	SMAGP	0.00490269611786613	small cell adhesion glycoprotein
A_72_P626952	PSMD4	0.00504061922042171	proteasome (prosome, macropain) 26S subunit, non-ATPase, 4
OTTSUST00000000623	LTB	0.00506414408025326	lymphotoxin beta (TNF superfamily, member 3)
A_72_P403578	#N/A	0.00513019620044191	No Description
A_72_P581447	LGALS3	0.00513450458343154	lectin, galactoside-binding, soluble, 3
A_72_P371548	ARAP3	0.00532378375924011	ArfGAP with RhoGAP domain, ankyrin repeat and PH domain 3
O10482	MYLIP	0.00553868052453601	myosin regulatory light chain interacting protein
A_72_P164776	DDX21	0.00567529490666071	DEAD (Asp-Glu-Ala-Asp) box helicase 21
A_72_P581442	LGALS3	0.00571583849459633	lectin, galactoside-binding, soluble, 3
A_72_P641919	LGALS3	0.00572553514455661	lectin, galactoside-binding, soluble, 3
A_72_P383008	ZFP161	0.00578983754000315	zinc finger protein 161 homolog (mouse)
A_72_P121381	PSPC1	0.00588509013732996	paraspeckle component 1
A_72_P122051	ARRDC4	0.00589267061919411	arrestin domain containing 4
O1335	IFT43	0.00598697359704518	intraflagellar transport 43 homolog (Chlamydomonas)
A_72_P022426	#N/A	0.0062341326415	No Description
A_72_P435009	#N/A	0.00632758984581319	No Description
A_72_P719118	ARG2	0.00632760146501931	arginase, type II
A_72_P140986	CTSC	0.00648988772392073	cathepsin C
gi|47523711|ref|NM_214323.1|	JUP	0.00651649916915645	junction plakoglobin
A_72_P508591	HERC2	0.00666948343906755	HECT and RLD domain containing E3 ubiquitin protein ligase 2
A_72_P712383	ENTPD1	0.00686153913243325	ectonucleoside triphosphate diphosphohydrolase 1
O10492	SEC23A	0.00692395167918949	Sec23 homolog A (S. cerevisiae)
A_72_P641109	GRN	0.0070775989133919	granulin
A_72_P586226	LGALS3	0.00716604915105814	lectin, galactoside-binding, soluble, 3
gi|47522805|ref|NM_213990.1|	CLEC5A	0.00721407729376536	C-type lectin domain family 5, member A
A_72_P704351	WFDC5	0.00733947633160885	WAP four-disulfide core domain 5
O11659	USP24	0.00736202759974788	ubiquitin specific peptidase 24
A_72_P154916	AGPAT2	0.00739143390877683	1-acylglycerol-3-phosphate O-acyltransferase 2 (lysophosphatidic acid acyltransferase, beta)
A_72_P368668	#N/A	0.00764346044191344	No Description
A_72_P595679	MAOA	0.00770413561170705	monoamine oxidase A
A_72_P181536	#N/A	0.00771594376288117	No Description
A_72_P397053	#N/A	0.00772349491617096	No Description
O10037	SLC39A11	0.00779269750714745	solute carrier family 39 (metal ion transporter), member 11
gi|115549788|dbj|AK232068.1|	LGALS3	0.00783797786249787	lectin, galactoside-binding, soluble, 3
A_72_P201947	#N/A	0.00784259704856915	No Description
O14934	RPL14	0.00786428227528308	ribosomal protein L14
A_72_P472438	DNAJB2	0.00786564080391236	DnaJ (Hsp40) homolog, subfamily B, member 2
A_72_P046111	#N/A	0.00792869628518626	No Description
A_72_P490311	PDCD4	0.00796629754995602	programmed cell death 4 (neoplastic transformation inhibitor)
A_72_P246972	#N/A	0.00805129025267633	No Description
A_72_P295324	#N/A	0.00808522628688803	No Description
A_72_P797349	#N/A	0.00808581420081554	No Description
gi|59811421|gb|DN117161.1|DN117161	PXMP2	0.0081030185974664	peroxisomal membrane protein 2, 22kDa
A_72_P261932	#N/A	0.00817487858333913	No Description
A_72_P053466	LGALS3	0.00823422340845699	lectin, galactoside-binding, soluble, 3
A_72_P395278	NCOA5	0.00824827501564134	nuclear receptor coactivator 5
A_72_P409183	#N/A	0.00839015718690709	No Description
A_72_P705280	IL6R	0.00849043429098584	interleukin 6 receptor
A_72_P653861	CRYZ	0.00849049072739074	crystallin, zeta (quinone reductase)
A_72_P396743	#N/A	0.00855510659030199	No Description
A_72_P038441	#N/A	0.00875494468134826	No Description
A_72_P120151	#N/A	0.00892202336999804	No Description
A_72_P031846	#N/A	0.00896506534701976	No Description
A_72_P174681	#N/A	0.00902051901326071	No Description
A_72_P556035	C4BPA	0.00905777853099201	complement component 4 binding protein, alpha
A_72_P386918	#N/A	0.0090964592068061	No Description
A_72_P153221	#N/A	0.00910101222824849	No Description
A_72_P107481	#N/A	0.00911846658628054	No Description
O12016	ARHGAP17	0.00912919208843563	Rho GTPase activating protein 17
A_72_P077061	MORC2	0.00920046773346859	MORC family CW-type zinc finger 2
A_72_P284259	UVRAG	0.00932346168354273	UV radiation resistance associated gene
A_72_P116766	TADA2A	0.00936036829125394	transcriptional adaptor 2 (ADA2 homolog, yeast)-like
A_72_P406758	TAF5L	0.00940488606798991	TAF5-like RNA polymerase II, p300/CBP-associated factor (PCAF)-associated factor, 65kDa
A_72_P266587	#N/A	0.00961229076770518	No Description
A_72_P737263	CSAD	0.00963108545206599	cysteine sulfinic acid decarboxylase
O13375	TBC1D12	0.00964996227487523	TBC1 domain family, member 12
O11304	KIAA0753	0.00979331011422169	KIAA0753
A_72_P060066	LGALS3	0.00984557977102762	Lectin galactoside-binding soluble 3
A_72_P245082	#N/A	0.00984748789969039	No Description
A_72_P331288	CDYL	0.00986703670882059	chromodomain protein, Y-like
A_72_P475165	ANP32E	0.00989507610965206	acidic (leucine-rich) nuclear phosphoprotein 32 family, member E
A_72_P400978	TUBGCP3	0.0099835006482537	tubulin, gamma complex associated protein 3
